# Supplementary material for: Urbanization change in a mega-event preparation context: A multidimensional assessment of Zhangjiakou, a medium-sized co-host city of the Beijing 2022 Winter Olympics
Source: PLoS One. 2026 May 6;21(5):e0339708. doi: 10.1371/journal.pone.0339708 (PMC13148699; doi:10.1371/journal.pone.0339708)
Supplement: S1 Data — (ZIP) [file pone.0339708.s001.zip]

Archive with 5 entries (4 files):
- Minimal Supporting Dataset/S1_Data.xlsx
- Minimal Supporting Dataset/S2_Moraní»s I.zip
- Minimal Supporting Dataset/S3_Geodetector.zip
- Minimal Supporting Dataset/S4_Metadata.pdf
- Minimal Supporting Dataset/
