# Supplementary material for: Urbanization change in a mega-event preparation context: A multidimensional assessment of Zhangjiakou, a medium-sized co-host city of the Beijing 2022 Winter Olympics
Source: PLoS One. 2026 May 6;21(5):e0339708. doi: 10.1371/journal.pone.0339708 (PMC13148699; doi:10.1371/journal.pone.0339708)
Supplement: S1 Data — (ZIP) [file pone.0339708.s001.zip › Minimal Supporting Dataset/S1_Data.xlsx]

## Sheet: Normalization & Assignment
2017	Population Urbanization Rate	Population Density Distribution	Percentage of Non-Agricultural Employment	Total Urban Population	Per Capita GDP	Percentage of Output Value of the Tertiary Industry	Engel Coefficient	Disposable Income of Urban Residents	Night Light Data	Per Capita Estimated Floor-space Proxy	Per Capita Green Park Area	Per Capita Urban Road Area	Urban Economic Density	NDVI	Annual Average API	Energy Consumption per 10,000 RMB of GDP	Ratio of Government Environmental Protection Investment to Total Investment			2018	Population Urbanization Rate	Population Density Distribution	Percentage of Non-Agricultural Employment	Total Urban Population	Per Capita GDP	Percentage of Output Value of the Tertiary Industry	Engel Coefficient	Disposable Income of Urban Residents	Night Light Data	Per Capita Estimated Floor-space Proxy	Per Capita Green Park Area	Per Capita Urban Road Area	Urban Economic Density	NDVI	Annual Average API	Energy Consumption per 10,000 RMB of GDP	Ratio of Government Environmental Protection Investment to Total Investment			2019	Population Urbanization Rate	Population Density Distribution	Percentage of Non-Agricultural Employment	Total Urban Population	Per Capita GDP	Percentage of Output Value of the Tertiary Industry	Engel Coefficient	Disposable Income of Urban Residents	Night Light Data
QD	0.9555	0.0244773	0.970688	256176	65029	0.530583	0.272013	30780.3	0.0484322	228.124	6.46159	0.675772	7657.16	0.552285	0.623542	0.137199	0.0188501			QD	0.9573	0.0233055	0.971453	254098	77245	0.523625	0.299907	33705.3	0.0511772	251.396	8.19607	0.606948	9110.53	0.54756	0.633634	0.12989	0.016955			QD	0.8415	0.0239402	0.876456	255297	76089	0.49795	0.266144	36738.8	0.0511772
QX	0.9379	0.0273004	0.986692	220908	34689	0.79423	0.226984	28935.8	0.0661223	208.865	32.1081	3.83413	8565.29	0.560232	0.66831	0.0388266	0.0152769			QX	0.9418	0.0345241	0.988477	216066	36690	0.798998	0.225205	31685	0.063956	242.552	41.3164	3.91879	9069.6	0.578258	0.678314	0.0413032	0.0116973			QX	0.9508	0.0355701	0.991047	217120	34260	0.907147	0.200202	34473.3	0.063956
XH	0.6759	0.00645407	0.715474	337499	32555	0.447591	0.208467	27301.8	0.0114481	149.664	8.04557	12.8492	892.36	0.562493	0.599092	0.215561	0.0741679			XH	0.6737	0.00663682	0.716084	329884	31103	0.512752	0.17751	29868	0.010429	165.301	10.2887	13.8696	770.684	0.557957	0.606491	0.281148	0.00241832			XH	0.7118	0.00677988	0.79612	326463	28006	0.523713	0.158357	32645.6	0.010429
XHY	0.712	0.00515465	0.807973	44334	39348	0.318783	0.236161	28187.1	0.010175	91.1417	9.06125	19.2915	813.86	0.575606	0.716694	0.0746664	0.0392534			XHY	0.7222	0.00407225	0.807119	43203	39670	0.356772	0.217739	30894.2	0.0125312	102.525	11.5773	19.5778	821.28	0.570004	0.723587	0.0833459	0.0605355			XHY	0.7422	0.00433809	0.809256	43088	27886	0.608515	0.193733	33829.2	0.0125312
WQ	0.5228	0.00478716	0.506294	75356	32249	0.348726	0.222237	25186.6	0.00617969	281.214	6.47479	21.2374	615.837	0.563976	0.571405	0.0680471	0.0579468			WQ	0.5445	0.00490118	0.484148	75437	29952	0.399387	0.226457	27807.3	0.00630293	300.906	8.17009	7.16605	575.067	0.586827	0.581789	0.0820838	0.0359779			WQ	0.557	0.00492783	0.528033	75584	29991	0.536214	0.146581	30587.8	0.00630293
CL	0.421	0.00115317	0.533149	29383	32367	0.308913	0.186483	26483.9	0.0026433	72.67	23.6635	59.1713	145.701	0.586906	0.380389	0.0797662	0.110844			CL	0.4484	0.00117816	0.535173	27081	30905	0.368785	0.158236	29370.7	0.00260396	80.6454	29.168	57.9315	138.492	0.58496	0.391831	0.0945268	0.0571043			CL	0.4688	0.00121384	0.702236	26771	30250	0.54382	0.210894	32337.2	0.00260396
ZB	0.4602	0.00176008	0.582285	73658	31701	0.279846	0.173416	23415.9	0.00348627	153.529	15.2927	37.8436	228.101	0.555053	0.376656	0.0553633	0.0417119			ZB	0.4853	0.00183091	0.570198	72608	33577	0.286982	0.150361	25992.8	0.00288299	139.49	19.5094	39.8373	239.799	0.559625	0.387376	0.0593203	0.0845925			ZB	0.5053	0.00187317	0.645076	72169	36486	0.378714	0.130175	28644	0.00288299
KB	0.3764	0.00143698	0.55526	43799	17078.5	0.28452	0.219303	22170.2	0.00148466	178.596	4.09842	28.6959	138.511	0.547442	0.42771	0.0414857	0.0674943			KB	0.3995	0.00149166	0.554896	42719	24195	0.296037	0.204639	24164.9	0.00131868	148.493	5.22488	29.0574	143.99	0.552231	0.440414	0.0449521	0.0616546			KB	0.4136	0.00152788	0.576857	41992	26030	0.344508	0.186139	26364.3	0.00131868
GY	0.3789	0.00114447	0.469913	40192	28161	0.278844	0.174309	22666.7	0.00248095	209.267	17.6579	43.1808	134.386	0.562855	0.411059	0.0707703	0.0570644			GY	0.4025	0.00118981	0.525522	41750	30849	0.273175	0.152841	25006.4	0.00194477	177.614	22.3113	43.0437	149.118	0.558851	0.421098	0.0718413	0.0548036			GY	0.4175	0.00121828	0.370454	41598	36833	0.280501	0.168992	27703.9	0.00194477
SY	0.3606	0.00127533	0.494042	43999	23795	0.281841	0.206157	20786.5	0.00195176	92.0602	6.55604	29.1914	143.402	0.552385	0.402507	0.0623366	0.0611564			SY	0.3831	0.00132327	0.493463	42323	24174	0.306996	0.205701	22864.8	0.00197488	66.4712	8.43878	29.8448	145.361	0.582623	0.410577	0.069271	0.0535473			SY	0.3884	0.00137813	0.665636	41777	25025	0.362129	0.14798	25151.2	0.00197488
Y	0.4034	0.00351128	0.553592	130462	18993	0.578246	0.20707	26011.8	0.0029852	195.504	17.0409	18.8697	270.007	0.566816	0.295246	0.0631353	0.0571035			Y	0.4239	0.00359773	0.683985	132393	18529	0.605947	0.210544	28560.5	0.00261367	186.866	21.4577	18.8726	262.024	0.566101	0.297814	0.0732836	0.0911428			Y	0.4395	0.00370691	0.703284	144997	17205	0.625433	0.302055	31217	0.00261367
YY	0.4039	0.00325338	0.573629	90595	18627	0.429851	0.19967	19970.3	0.00310786	193.803	6.86274	29.8346	257.93	0.545225	0.446844	0.0522649	0.0478858			YY	0.4292	0.00337318	0.576746	90189	18614	0.472583	0.178171	22147.9	0.00268506	187.903	8.68625	30.3764	256.268	0.567083	0.44913	0.0592539	0.0348432			YY	0.4398	0.00350278	0.58092	89491	18992	0.514581	0.191162	24274.6	0.00268506
HA	0.4176	0.0032095	0.465949	77005	32903	0.519773	0.239885	22716.7	0.00442521	199.25	2.71294	18.4875	405.615	0.557702	0.494039	0.0720678	0.0409572			HA	0.438	0.00337653	0.444659	75281	31689	0.541924	0.333116	25033.8	0.00425391	215.787	5.16439	28.8238	388.07	0.577411	0.50152	0.0848487	0.026907			HA	0.448	0.00343774	0.44029	75001	30108	0.424716	0.143159	27436.8	0.00425391
HL	0.5158	0.0046736	0.683312	140427	39950	0.592382	0.132389	26484.2	0.00878149	211.485	15.5884	23.5627	813.022	0.601074	0.682507	0.0399811	0.0683115			HL	0.5359	0.00488206	0.579743	141517	36902	0.641281	0.101283	29054	0.00866967	225.636	18.9815	22.7892	759.435	0.59633	0.691171	0.0482133	0.0358251			HL	0.5573	0.00499465	0.584771	142459	32048	0.696719	0.111966	31756.4	0.00866967
ZL	0.4406	0.00293813	0.464225	108015	31401	0.376507	0.175226	26705.6	0.00384867	157.737	10.9304	31.9026	377.807	0.625674	0.446785	0.061188	0.01444			ZL	0.4687	0.00305824	0.465517	107260	24881	0.53104	0.166651	29456.6	0.00338848	162.043	11.7268	28.0704	299.495	0.622034	0.453843	0.0869455	0.0491219			ZL	0.4889	0.00310403	0.513601	107211	25087	0.59048	0.15774	32196	0.00338848
CC	0.3961	0.00106567	0.530942	77195	28959	0.272377	0.210912	25001.7	0.00140546	138.008	15.0547	52.8239	137.741	0.646198	0.499217	0.0687662	0.0506589			CC	0.4197	0.00110933	0.541819	75850	24086	0.364928	0.247342	27303	0.00120313	116.987	15.7878	4.36314	114.929	0.641868	0.5096	0.0928345	0.0470674			CC	0.4062	0.00112083	0.482877	70344	22191	0.454755	0.168362	29706	0.00120313
2017Normalization																				2018Normalization																				2019Normalization
Optimal value	0.9555	0.0273004	0.986692	337499	65029	0.79423	0.132389	30780.3	0.0661223	281.214	32.1081	59.1713	8565.29	0.646198	0.295246	0.0388266	0.110844			Optimal value	0.9573	0.0345241	0.988477	329884	77245	0.798998	0.101283	33705.3	0.063956	300.906	41.3164	57.9315	9110.53	0.641868	0.297814	0.0413032	0.0911428			Optimal value	0.9508	0.0355701	0.991047	326463	76089	0.907147	0.111966	36738.8	0.063956
Worst value	0.3606	0.00106567	0.464225	29383	17078.5	0.272377	0.239885	19970.3	0.00140546	72.67	2.71294	0.675772	134.386	0.545225	0.716694	0.215561	0.01444			Worst value	0.3831	0.00110933	0.444659	27081	18529	0.273175	0.333116	22147.9	0.00120313	66.4712	5.16439	0.606948	114.929	0.54756	0.723587	0.281148	0.00241832			Worst value	0.3884	0.00112083	0.370454	26771	17205	0.280501	0.302055	24274.6	0.00120313
Dimensionless normalization	1	0.89239	0.969368	0.736064	1	0.494786	-0.298872	1	0.726653	0.745424	0.127526	0	0.892286	0.0699178	0.221028	0.443392	0.0457456			Dimensionless normalization	1	0.664262	0.968694	0.749718	1	0.4763	0.143244	1	0.796363	0.78881	0.083859	0	1	0	0.21127	0.630651	0.163841			Dimensionless normalization	0.805654	0.662405	0.815352	0.762536	1	0.347004	0.188917	1	0.796363
	0.970415	1	1	0.6216	0.367264	1	0.120018	0.829374	1	0.653073	1	0.0539932	1	0.148625	0.114805	1	0.00868043				0.973006	1	1	0.624119	0.309302	1	0.46547	0.825197	1	0.751088	1	0.0577736	0.99545	0.325506	0.10633	1	0.104581				1	1	1	0.635149	0.289637	1	0.535817	0.818242	1
	0.530005	0.205392	0.48089	1	0.32276	0.335752	0.292274	0.678215	0.155178	0.369199	0.181412	0.208109	0.0899043	0.171015	0.279042	0	0.61956				0.506095	0.165421	0.499109	1	0.214149	0.455623	0.671201	0.667978	0.14702	0.421566	0.141745	0.23136	0.0728973	0.110247	0.275018	0	0				0.575036	0.164272	0.685902	1	0.183428	0.388116	0.755952	0.671604	0.14702
	0.590688	0.155861	0.657933	0.0485239	0.464427	0.088925	0.0346467	0.76011	0.135506	0.0885747	0.215965	0.318242	0.0805933	0.300878	0	0.797211	0.25739				0.590561	0.0886711	0.66651	0.0532425	0.360055	0.158983	0.49767	0.756766	0.180519	0.15379	0.177388	0.330937	0.0785218	0.237985	0	0.824709	0.65503				0.62909	0.0933914	0.707069	0.0544459	0.181391	0.523444	0.569846	0.766561	0.180519
	0.272651	0.141854	0.0805191	0.149207	0.316378	0.146303	0.164173	0.482538	0.073771	1	0.127975	0.351507	0.0571055	0.185705	0.344737	0.834665	0.451297				0.281087	0.113478	0.0726144	0.159695	0.194547	0.240028	0.46007	0.489672	0.0812679	1	0.0831404	0.11442	0.0511514	0.416372	0.333036	0.829971	0.378244				0.299787	0.11051	0.253916	0.162877	0.217139	0.408065	0.817899	0.506508	0.0812679
	0.10153	0.00333555	0.131919	0	0.318839	0.0700121	0.496789	0.602555	0.019127	0	0.712722	1	0.00134205	0.412794	0.797974	0.768356	1				0.113723	0.00206003	0.166442	0	0.210777	0.181828	0.754337	0.624949	0.0223229	0.0604615	0.663962	1	0.00261939	0.396573	0.779184	0.778091	0.616357				0.142959	0.0026998	0.53462	0	0.221537	0.420204	0.479568	0.646859	0.0223229
	0.167423	0.0264692	0.225966	0.143696	0.30495	0.0143115	0.618343	0.318738	0.0321525	0.387729	0.427953	0.635396	0.0111157	0.0973284	0.806831	0.906432	0.282893				0.177987	0.0215949	0.230848	0.150352	0.256284	0.0262569	0.788304	0.332675	0.0267694	0.31147	0.396796	0.684355	0.0138812	0.127931	0.789646	0.92488	0.926172				0.207859	0.0218391	0.442516	0.151482	0.32744	0.156728	0.904209	0.350559	0.0267694
	0.0265591	0.0141535	0.174239	0.0467876	0	0.0232688	0.191469	0.203506	0.00122377	0.507928	0.0471329	0.479013	0.00048932	0.0219568	0.685691	0.984955	0.550334				0.0285615	0.011442	0.202709	0.0516441	0.0964984	0.0434773	0.554178	0.174521	0.00184123	0.349872	0.00167327	0.496305	0.00323059	0.0495364	0.66508	0.984786	0.667643				0.044808	0.011816	0.332589	0.0507888	0.149871	0.102143	0.609799	0.167661	0.00184123
	0.0307615	0.0030036	0.0108866	0.0350809	0.231124	0.0123915	0.610034	0.249433	0.0166184	0.655	0.508416	0.726637	0	0.174602	0.725203	0.819256	0.442145				0.0337861	0.00240869	0.148695	0.048444	0.209824	0	0.777607	0.247331	0.0118183	0.474087	0.474299	0.740289	0.00380064	0.119731	0.710445	0.872676	0.590427				0.0517425	0.00282874	0	0.0494741	0.333333	0	0.700004	0.275131	0.0118183
	0	0.00799189	0.0570679	0.0474367	0.140072	0.0181342	0.313761	0.0755027	0.00844129	0.0929789	0.13074	0.487484	0.00106944	0.0709056	0.745493	0.866976	0.484591				0	0.0064026	0.0897437	0.0503364	0.0961407	0.0643204	0.549598	0.0620244	0.0122982	0	0.0905726	0.510041	0.00338297	0.371794	0.735155	0.883392	0.576267				0	0.00746888	0.475645	0.0500714	0.132803	0.130262	0.810539	0.0703349	0.0122982
	0.0719449	0.0932203	0.171047	0.328055	0.0399266	0.58612	0.305272	0.55888	0.02441	0.589005	0.487427	0.311032	0.0160862	0.213827	1	0.862457	0.44255				0.0710554	0.0744701	0.440084	0.34779	0	0.632859	0.528706	0.554844	0.0224776	0.513553	0.450689	0.318636	0.0163519	0.196603	1	0.866662	1				0.0908606	0.0750693	0.536309	0.394492	0	0.550441	0	0.556989	0.0224776
	0.0727853	0.08339	0.209399	0.198665	0.0322937	0.301758	0.374113	0	0.0263053	0.580848	0.141173	0.49848	0.0146537	0	0.640293	0.923964	0.346935				0.0802856	0.0677502	0.242888	0.208413	0.00144765	0.37923	0.668348	0	0.0236153	0.517976	0.097418	0.519314	0.015712	0.207014	0.644608	0.925157	0.365456				0.091394	0.0691437	0.339137	0.209282	0.0303478	0.373543	0.583373	0	0.0236153
	0.0958144	0.0817172	0.00329841	0.154559	0.330017	0.474073	0	0.25406	0.0466609	0.606969	0	0.304497	0.0321708	0.123563	0.52831	0.811915	0.275064				0.0956113	0.0678503	0	0.159179	0.22413	0.511101	0	0.249698	0.0486157	0.63692	0	0.49223	0.0303638	0.316526	0.52156	0.818443	0.276007				0.105974	0.0672557	0.11253	0.160932	0.219126	0.230138	0.835904	0.253701	0.0486157
	0.260884	0.137525	0.419331	0.360397	0.476981	0.613208	1	0.602583	0.113974	0.665639	0.438013	0.391259	0.080494	0.553108	0.0811172	0.993468	0.558812				0.266109	0.112906	0.2484	0.377922	0.312913	0.700056	1	0.597545	0.118983	0.67893	0.382194	0.38696	0.0716468	0.51714	0.0761339	0.971189	0.376523				0.30032	0.11245	0.345342	0.386023	0.252072	0.664199	1	0.600264	0.118983
	0.134476	0.0713735	0	0.255203	0.298693	0.199539	0.601507	0.623064	0.0377523	0.40791	0.279554	0.533833	0.0288725	0.796743	0.640431	0.873475	0				0.149077	0.0583251	0.0383552	0.264789	0.108182	0.490402	0.718038	0.632385	0.0348247	0.407671	0.181523	0.479087	0.0205173	0.789683	0.633539	0.809701	0.526389				0.178698	0.0575686	0.230661	0.268409	0.133856	0.494663	0.759195	0.635536	0.0348247
	0.0596739	0	0.127696	0.155175	0.247766	0	0.269533	0.465438	0	0.313304	0.419856	0.891489	0.00039802	1	0.516023	0.830596	0.3757				0.0637409	0	0.178663	0.161059	0.094642	0.174494	0.36998	0.446046	0	0.215481	0.293852	0.0655251	0	1	0.502583	0.785147	0.503232				0.0316501	0	0.181154	0.145393	0.084675	0.278074	0.703316	0.435759	0
simga	0.325895	0.305311	0.325126	0.285662	0.23335	0.290966	0.305517	0.279024	0.286378	0.266083	0.266454	0.271877	0.315219	0.285315	0.299159	0.247994	0.252577			simga	0.323318	0.276112	0.311026	0.285775	0.230943	0.283896	0.248627	0.282096	0.296159	0.274823	0.270622	0.272951	0.332501	0.267178	0.297139	0.234097	0.273864			simga	0.304131	0.275736	0.268652	0.289506	0.225186	0.244705	0.257225	0.28096	0.296159
Positive correlation coefficient	Population Urbanization Rate	Population Density Distribution	Percentage of Non-Agricultural Employment	Total Urban Population	Per Capita GDP	Percentage of Output Value of the Tertiary Industry	Engel Coefficient	Disposable Income of Urban Residents	Night Light Data	Per Capita Estimated Floor-space Proxy	Per Capita Green Park Area	Per Capita Urban Road Area	Urban Economic Density	NDVI	Annual Average API	Energy Consumption per 10,000 RMB of GDP	Ratio of Government Environmental Protection Investment to Total Investment			Positive correlation coefficient	Population Urbanization Rate	Population Density Distribution	Percentage of Non-Agricultural Employment	Total Urban Population	Per Capita GDP	Percentage of Output Value of the Tertiary Industry	Engel Coefficient	Disposable Income of Urban Residents	Night Light Data	Per Capita Estimated Floor-space Proxy	Per Capita Green Park Area	Per Capita Urban Road Area	Urban Economic Density	NDVI	Annual Average API	Energy Consumption per 10,000 RMB of GDP	Ratio of Government Environmental Protection Investment to Total Investment			Positive correlation coefficient	Population Urbanization Rate	Population Density Distribution	Percentage of Non-Agricultural Employment	Total Urban Population	Per Capita GDP	Percentage of Output Value of the Tertiary Industry	Engel Coefficient	Disposable Income of Urban Residents	Night Light Data
Population Urbanization Rate	1	0.920602	0.951755	0.703361	0.74871	0.592158	-0.517858	0.802143	0.905452	0.22126	0.231717	-0.727328	0.891358	-0.182273	-0.744946	-0.378667	-0.483566			Population Urbanization Rate	1	0.885157	0.911486	0.689758	0.769216	0.530145	-0.300464	0.79858	0.923013	0.428364	0.270374	-0.615091	0.891584	-0.271508	-0.743691	-0.26049	-0.579196			Population Urbanization Rate	1	0.866401	0.821453	0.68783	0.547362	0.653287	-0.232833	0.78646	0.89173
Population Density Distribution	0.920602	1	0.885095	0.660831	0.657136	0.724113	-0.515688	0.671452	0.990246	0.366037	0.3283	-0.718605	0.993058	-0.232577	-0.565834	-0.18318	-0.55826			Population Density Distribution	0.885157	1	0.841413	0.631034	0.644407	0.680477	-0.326463	0.616374	0.988922	0.511923	0.460299	-0.581272	0.968057	-0.200958	-0.539781	-0.0158491	-0.570294			Population Density Distribution	0.866401	1	0.732813	0.632327	0.349249	0.640057	-0.336543	0.604414	0.989189
Percentage of Non-Agricultural Employment	0.951755	0.885095	1	0.653347	0.657136	0.605812	-0.434889	0.730411	0.880136	0.126009	0.290905	-0.677418	0.863858	-0.205599	-0.714172	-0.270491	-0.405286			Percentage of Non-Agricultural Employment	0.911486	0.841413	1	0.644652	0.644407	0.498985	-0.23966	0.710657	0.875611	0.261284	0.369731	-0.558156	0.850232	-0.386677	-0.556207	-0.181306	-0.357626			Percentage of Non-Agricultural Employment	0.821453	0.732813	1	0.594899	0.349249	0.611359	-0.461172	0.640811	0.752569
Total Urban Population	0.703361	0.660831	0.657136	1	0.463968	0.287859	-0.248395	0.59914	0.618704	0.288578	0.0815227	-0.676568	0.60333	-0.108435	-0.46118	-0.699178	-0.261869			Total Urban Population	0.689758	0.631034	0.644407	1	0.452339	0.173018	-0.123616	0.589638	0.609907	0.44067	0.0956581	-0.594642	0.596214	-0.227909	-0.454377	-0.669634	-0.666627			Total Urban Population	0.68783	0.632327	0.349249	1	0.399332	-0.0449177	-0.246799	0.582568	0.611532
Per Capita GDP	0.74871	0.638622	0.605812	0.463968	1	0.287859	-0.345871	0.743842	0.593486	0.173135	0.00473244	-0.428327	0.635991	0.0616235	-0.627379	-0.389286	-0.352856			Per Capita GDP	0.769216	0.587192	0.498985	0.452339	1	0.173018	-0.355285	0.659878	0.684522	0.345305	-0.0225447	-0.364224	0.738063	-0.333589	-0.548441	-0.200239	-0.40046			Per Capita GDP	0.547362	0.547757	0.611359	0.399332	1	-0.0449177	-0.224534	0.528314	0.634989
Percentage of Output Value of the Tertiary Industry	0.592158	0.724113	0.730411	0.624141	0.287859	1	-0.157503	-0.157503	0.717506	0.454485	0.382483	-0.701736	0.683605	-0.142205	-0.415532	0.00044672	-0.375753			Percentage of Output Value of the Tertiary Industry	0.530145	0.680477	0.710657	0.634077	0.173018	1	-0.135849	-0.135849	0.613519	0.562694	0.396055	-0.480507	0.56486	0.0972781	-0.407335	-0.0368544	-0.489322			Percentage of Output Value of the Tertiary Industry	0.653287	0.640057	0.640811	0.452601	-0.0449177	1	-0.21693	-0.21693	0.594433
Engel Coefficient	-0.517858	-0.515688	-0.434889	-0.248395	-0.345871	-0.157503	1	-0.284031	-0.463453	-0.123338	0.322178	0.528712	-0.502648	0.36054	0.256811	0.315321	0.363092			Engel Coefficient	-0.300464	-0.326463	-0.23966	-0.123616	-0.355285	-0.135849	1	-0.132855	-0.34584	-0.260287	0.32698	0.492337	-0.393037	0.0590701	0.149069	0.0884405	0.300002			Engel Coefficient	-0.232833	-0.336543	-0.461172	-0.246799	-0.224534	-0.21693	1	-0.372791	-0.34988
Disposable Income of Urban Residents	0.802143	0.990246	0.880136	0.59914	0.743842	0.475914	-0.284031	1	0.65094	0.0710566	0.356931	-0.448102	0.643678	0.265026	-0.595323	-0.387208	-0.274584			Disposable Income of Urban Residents	0.79858	0.988922	0.875611	0.589638	0.659878	0.509652	-0.132855	1	0.662218	0.286117	0.35732	-0.477861	0.636533	0.0343156	-0.584372	-0.332305	-0.320094			Disposable Income of Urban Residents	0.78646	0.989189	0.752569	0.582568	0.528314	0.625656	-0.372791	1	0.652001
Night Light Data	0.905452	0.990246	0.290905	0.618704	0.593486	0.717506	-0.463453	0.65094	1	0.309494	0.419279	-0.663842	0.990974	-0.209586	-0.563549	-0.126232	-0.539227			Night Light Data	0.923013	0.988922	0.369731	0.609907	0.684522	0.613519	-0.34584	0.662218	1	0.462859	0.423027	-0.570954	0.986234	-0.226218	-0.582065	-0.0299186	-0.55527			Night Light Data	0.89173	0.989189	0.410752	0.611532	0.634989	0.594433	-0.34988	0.652001	1
Per Capita Estimated Floor-space Proxy	0.22126	0.366037	0.126009	0.288578	0.173135	0.454485	-0.123338	0.0710566	0.309494	1	-0.102632	0.188704	0.332642	-0.243484	-0.201997	0.0828031	-0.353555			Per Capita Estimated Floor-space Proxy	0.428364	0.511923	0.261284	0.44067	0.345305	0.562694	-0.260287	0.286117	0.462859	1	-0.00122012	0.11319	0.472612	-0.162053	-0.389755	0.0306986	-0.472022			Per Capita Estimated Floor-space Proxy	0.38721	0.477549	0.0223426	0.434883	0.362691	0.356291	-0.034437	0.277118	0.432192
Per Capita Green Park Area	0.231717	0.3283	0.290905	0.0815227	0.00473244	0.382483	0.322178	0.356931	0.419279	-0.102632	1	0.188704	0.363406	0.243845	-0.00442005	0.259014	0.0412728			Per Capita Green Park Area	0.270374	0.460299	0.369731	0.0956581	-0.0225447	0.396055	0.32698	0.35732	0.423027	-0.00122012	1	0.11319	0.35941	0.0944107	-0.0195609	0.244024	0.060683			Per Capita Green Park Area	0.332178	0.447211	0.410752	0.0680446	0.0536384	0.57553	-0.196104	0.424938	0.424312
Per Capita Urban Road Area	-0.727328	-0.718605	-0.677418	-0.676568	-0.428327	-0.701736	0.528712	-0.448102	-0.663842	-0.485193	0.188704	1	-0.65321	0.462034	0.56317	0.287852	0.542153			Per Capita Urban Road Area	-0.615091	-0.581272	-0.558156	-0.594642	-0.364224	-0.480507	0.492337	-0.477861	-0.570954	-0.535295	0.11319	1	-0.56232	-0.141031	0.597948	0.221755	0.490663			Per Capita Urban Road Area	-0.746604	-0.732319	-0.58722	-0.765324	-0.399545	-0.529127	0.325469	-0.52924	-0.717049
Urban Economic Density	0.891358	0.993058	0.863858	0.60333	0.635991	0.683605	-0.502648	0.643678	0.990974	0.332642	0.363406	-0.65321	1	-0.213112	-0.520276	-0.131506	-0.554508			Urban Economic Density	0.891584	0.968057	0.850232	0.596214	0.738063	0.56486	-0.393037	0.636533	0.986234	0.472612	0.35941	-0.56232	1	-0.243666	-0.507438	-0.0187352	-0.528032			Urban Economic Density	0.815817	0.949878	0.688705	0.602673	0.753756	0.461545	-0.418026	0.624187	0.973293
NDVI	-0.182273	-0.232577	-0.205599	-0.108435	0.0616235	-0.142205	0.36054	0.265026	-0.209586	-0.243484	0.243845	0.462034	-0.213112	1	-0.0843217	-0.0843217	-0.0159505			NDVI	-0.271508	-0.200958	-0.386677	-0.227909	-0.333589	0.0972781	0.0590701	0.0343156	-0.226218	-0.162053	0.0944107	-0.141031	-0.243666	1	-0.0366682	-0.0366682	-0.000929586			NDVI	-0.0447167	-0.141113	-0.152088	-0.0225502	-0.174352	0.297478	0.0772715	0.396904	-0.126305
Annual Average API	-0.744946	-0.565834	-0.714172	-0.46118	-0.627379	-0.415532	0.256811	-0.595323	-0.563549	-0.201997	-0.00442005	0.56317	-0.520276	-0.0843217	1	0.227305	0.312925			Annual Average API	-0.743691	-0.539781	-0.556207	-0.454377	-0.548441	-0.407335	0.149069	-0.584372	-0.582065	-0.389755	-0.0195609	0.597948	-0.507438	-0.0366682	1	0.200197	0.663505			Annual Average API	-0.769759	-0.543038	-0.441317	-0.441289	-0.373703	-0.514108	-0.19931	-0.570595	-0.586037
Energy Consumption per 10,000 RMB of GDP	-0.378667	-0.18318	-0.270491	-0.699178	-0.389286	0.00044672	0.315321	-0.387208	-0.126232	0.0828031	0.259014	0.287852	-0.131506	0.109772	0.227305	1	-0.13701			Energy Consumption per 10,000 RMB of GDP	-0.26049	-0.0158491	-0.181306	-0.669634	-0.200239	-0.0368544	0.0884405	-0.332305	-0.0299186	0.0306986	0.244024	0.221755	-0.0187352	0.152892	0.200197	1	0.484416			Energy Consumption per 10,000 RMB of GDP	-0.312287	-0.00171264	-0.284002	-0.627823	-0.0876547	-0.0040421	0.0434538	-0.372975	-0.022159
Ratio of Government Environmental Protection Investment to Total Investment	-0.483566	-0.55826	-0.405286	-0.261869	-0.352856	-0.375753	0.363092	-0.274584	-0.539227	-0.353555	0.0412728	0.542153	-0.554508	-0.0159505	0.312925	-0.13701	1			Ratio of Government Environmental Protection Investment to Total Investment	-0.579196	-0.570294	-0.357626	-0.666627	-0.40046	-0.489322	0.300002	-0.320094	-0.55527	-0.472022	0.060683	0.490663	-0.528032	-0.000929586	0.663505	0.484416	1			Ratio of Government Environmental Protection Investment to Total Investment	-0.377635	-0.666728	-0.37741	-0.239143	-0.505599	-0.13715	0.483408	-0.0931641	-0.669385
Negative correlation coefficient	Population Urbanization Rate	Population Density Distribution	Percentage of Non-Agricultural Employment	Total Urban Population	Per Capita GDP	Percentage of Output Value of the Tertiary Industry	Engel Coefficient	Disposable Income of Urban Residents	Night Light Data	Per Capita Estimated Floor-space Proxy	Per Capita Green Park Area	Per Capita Urban Road Area	Urban Economic Density	NDVI	Annual Average API	Energy Consumption per 10,000 RMB of GDP	Ratio of Government Environmental Protection Investment to Total Investment	SUM		Negative correlation coefficient	Population Urbanization Rate	Population Density Distribution	Percentage of Non-Agricultural Employment	Total Urban Population	Per Capita GDP	Percentage of Output Value of the Tertiary Industry	Engel Coefficient	Disposable Income of Urban Residents	Night Light Data	Per Capita Estimated Floor-space Proxy	Per Capita Green Park Area	Per Capita Urban Road Area	Urban Economic Density	NDVI	Annual Average API	Energy Consumption per 10,000 RMB of GDP	Ratio of Government Environmental Protection Investment to Total Investment	SUM		Negative correlation coefficient	Population Urbanization Rate	Population Density Distribution	Percentage of Non-Agricultural Employment	Total Urban Population	Per Capita GDP	Percentage of Output Value of the Tertiary Industry	Engel Coefficient	Disposable Income of Urban Residents	Night Light Data
Population Urbanization Rate	0	0.0793978	0.0482446	0.296639	0.25129	0.407842	1.51786	0.197857	0.0945476	0.77874	0.768283	1.72733	0.108642	1.18227	1.74495	1.37867	1.48357	12.0661		Population Urbanization Rate	0	0.114843	0.0885142	0.310242	0.230784	0.469855	1.30046	0.20142	0.0769869	0.571636	0.729626	1.61509	0.108416	1.27151	1.74369	1.26049	1.5792	11.6728		Population Urbanization Rate	0	0.133599	0.178547	0.31217	0.452638	0.346713	1.23283	0.21354	0.10827
Population Density Distribution	0.0793978	0	0.114905	0.339169	0.342864	0.275887	1.51569	0.328548	0.00975425	0.633963	0.6717	1.7186	0.00694247	1.23258	1.56583	1.18318	1.55826	11.5773		Population Density Distribution	0.114843	0	0.158587	0.368966	0.355593	0.319523	1.32646	0.383626	0.0110781	0.488077	0.539701	1.58127	0.0319429	1.20096	1.53978	1.01585	1.57029	11.0066		Population Density Distribution	0.133599	0	0.267187	0.367673	0.650751	0.359943	1.33654	0.395586	0.010811
Percentage of Non-Agricultural Employment	0.0482446	0.114905	0	0.346653	0.342864	0.394188	1.43489	0.269589	0.119864	0.873991	0.709095	1.67742	0.136142	1.2056	1.71417	1.27049	1.40529	12.0634		Percentage of Non-Agricultural Employment	0.0885142	0.158587	0	0.355348	0.355593	0.501015	1.23966	0.289343	0.124389	0.738716	0.630269	1.55816	0.149768	1.38668	1.55621	1.18131	1.35763	11.6712		Percentage of Non-Agricultural Employment	0.178547	0.267187	0	0.405101	0.650751	0.388641	1.46117	0.359189	0.247431
Total Urban Population	0.296639	0.339169	0.342864	0	0.536032	0.712141	1.2484	0.40086	0.381296	0.711422	0.918477	1.67657	0.39667	1.10844	1.46118	1.69918	1.26187	13.4912		Total Urban Population	0.310242	0.368966	0.355593	0	0.547661	0.826982	1.12362	0.410362	0.390093	0.55933	0.904342	1.59464	0.403786	1.22791	1.45438	1.66963	1.66663	13.8142		Total Urban Population	0.31217	0.367673	0.650751	0	0.600668	1.04492	1.2468	0.417432	0.388468
Per Capita GDP	0.25129	0.361378	0.394188	0.536032	0	0.712141	1.34587	0.256158	0.406514	0.826865	0.995268	1.42833	0.364009	0.938376	1.62738	1.38929	1.35286	13.1859		Per Capita GDP	0.230784	0.412808	0.501015	0.547661	0	0.826982	1.35528	0.340122	0.315478	0.654695	1.02254	1.36422	0.261937	1.33359	1.54844	1.20024	1.40046	13.3163		Per Capita GDP	0.452638	0.452243	0.388641	0.600668	0	1.04492	1.22453	0.471686	0.365011
Percentage of Output Value of the Tertiary Industry	0.407842	0.275887	0.269589	0.375859	0.712141	0	1.1575	1.1575	0.282494	0.545515	0.617517	1.70174	0.316395	1.14221	1.41553	0.999553	1.37575	12.753		Percentage of Output Value of the Tertiary Industry	0.469855	0.319523	0.289343	0.365923	0.826982	0	1.13585	1.13585	0.386481	0.437306	0.603945	1.48051	0.43514	0.902722	1.40734	1.03685	1.48932	12.7229		Percentage of Output Value of the Tertiary Industry	0.346713	0.359943	0.359189	0.547399	1.04492	0	1.21693	1.21693	0.405567
Engel Coefficient	1.51786	1.51569	1.43489	1.2484	1.34587	1.1575	0	1.28403	1.46345	1.12334	0.677822	0.471288	1.50265	0.63946	0.743189	0.684679	0.636908	17.447		Engel Coefficient	1.30046	1.32646	1.23966	1.12362	1.35528	1.13585	0	1.13285	1.34584	1.26029	0.67302	0.507663	1.39304	0.94093	0.850931	0.911559	0.699998	17.1975		Engel Coefficient	1.23283	1.33654	1.46117	1.2468	1.22453	1.21693	0	1.37279	1.34988
Disposable Income of Urban Residents	0.197857	0.00975425	0.119864	0.40086	0.256158	0.524086	1.28403	0	0.34906	0.928943	0.643069	1.4481	0.356322	0.734974	1.59532	1.38721	1.27458	11.5102		Disposable Income of Urban Residents	0.20142	0.0110781	0.124389	0.410362	0.340122	0.490348	1.13285	0	0.337782	0.713883	0.64268	1.47786	0.363467	0.965684	1.58437	1.33231	1.32009	11.4487		Disposable Income of Urban Residents	0.21354	0.010811	0.247431	0.417432	0.471686	0.374344	1.37279	0	0.347999
Night Light Data	0.0945476	0.00975425	0.709095	0.381296	0.406514	0.282494	1.46345	0.34906	0	0.690506	0.580721	1.66384	0.00902588	1.20959	1.56355	1.12623	1.53923	12.0789		Night Light Data	0.0769869	0.0110781	0.630269	0.390093	0.315478	0.386481	1.34584	0.337782	0	0.537141	0.576973	1.57095	0.0137663	1.22622	1.58206	1.02992	1.55527	11.5863		Night Light Data	0.10827	0.010811	0.589248	0.388468	0.365011	0.405567	1.34988	0.347999	0
Per Capita Estimated Floor-space Proxy	0.77874	0.633963	0.873991	0.711422	0.826865	0.545515	1.12334	0.928943	0.690506	0	1.10263	0.811296	0.667358	1.24348	1.202	0.917197	1.35356	14.4108		Per Capita Estimated Floor-space Proxy	0.571636	0.488077	0.738716	0.55933	0.654695	0.437306	1.26029	0.713883	0.537141	0	1.00122	0.88681	0.527388	1.16205	1.38976	0.969301	1.47202	13.3696		Per Capita Estimated Floor-space Proxy	0.61279	0.522451	0.977657	0.565117	0.637309	0.643709	1.03444	0.722882	0.567808
Per Capita Green Park Area	0.768283	0.6717	0.709095	0.918477	0.995268	0.617517	0.677822	0.643069	0.580721	1.10263	0	0.811296	0.636594	0.756155	1.00442	0.740986	0.958727	12.5928		Per Capita Green Park Area	0.729626	0.539701	0.630269	0.904342	1.02254	0.603945	0.67302	0.64268	0.576973	1.00122	0	0.88681	0.64059	0.905589	1.01956	0.755976	0.939317	12.4722		Per Capita Green Park Area	0.667822	0.552789	0.589248	0.931955	0.946362	0.42447	1.1961	0.575062	0.575688
Per Capita Urban Road Area	1.72733	1.7186	1.67742	1.67657	1.42833	1.70174	0.471288	1.4481	1.66384	1.48519	0.811296	0	1.65321	0.537966	0.43683	0.712148	0.457847	19.6077		Per Capita Urban Road Area	1.61509	1.58127	1.55816	1.59464	1.36422	1.48051	0.507663	1.47786	1.57095	1.53529	0.88681	0	1.56232	1.14103	0.402052	0.778245	0.509337	19.5655		Per Capita Urban Road Area	1.7466	1.73232	1.58722	1.76532	1.39955	1.52913	0.674531	1.52924	1.71705
Urban Economic Density	0.108642	0.00694247	0.136142	0.39667	0.364009	0.316395	1.50265	0.356322	0.00902588	0.667358	0.636594	1.65321	0	1.21311	1.52028	1.13151	1.55451	11.5734		Urban Economic Density	0.108416	0.0319429	0.149768	0.403786	0.261937	0.43514	1.39304	0.363467	0.0137663	0.527388	0.64059	1.56232	0	1.24367	1.50744	1.01874	1.52803	11.1894		Urban Economic Density	0.184183	0.0501224	0.311295	0.397327	0.246244	0.538455	1.41803	0.375813	0.0267069
NDVI	1.18227	1.23258	1.2056	1.10844	0.938376	1.14221	0.63946	0.734974	1.20959	1.24348	0.756155	0.537966	1.21311	0	1.08432	1.08432	1.01595	16.3288		NDVI	1.27151	1.20096	1.38668	1.22791	1.33359	0.902722	0.94093	0.965684	1.22622	1.16205	0.905589	1.14103	1.24367	0	1.03667	1.03667	1.00093	17.9828		NDVI	1.04472	1.14111	1.15209	1.02255	1.17435	0.702522	0.922729	0.603096	1.12631
Annual Average API	1.74495	1.56583	1.71417	1.46118	1.62738	1.41553	0.743189	1.59532	1.56355	1.202	1.00442	0.43683	1.52028	1.08432	0	0.772695	0.687075	20.1387		Annual Average API	1.74369	1.53978	1.55621	1.45438	1.54844	1.40734	0.850931	1.58437	1.58206	1.38976	1.01956	0.402052	1.50744	1.03667	0	0.799803	0.336495	19.759		Annual Average API	1.76976	1.54304	1.44132	1.44129	1.3737	1.51411	1.19931	1.5706	1.58604
Energy Consumption per 10,000 RMB of GDP	1.37867	1.18318	1.27049	1.69918	1.38929	0.999553	0.684679	1.38721	1.12623	0.917197	0.740986	0.712148	1.13151	0.890228	0.772695	0	1.13701	17.4202		Energy Consumption per 10,000 RMB of GDP	1.26049	1.01585	1.18131	1.66963	1.20024	1.03685	0.911559	1.33231	1.02992	0.969301	0.755976	0.778245	1.01874	0.847108	0.799803	0	0.515584	16.3229		Energy Consumption per 10,000 RMB of GDP	1.31229	1.00171	1.284	1.62782	1.08765	1.00404	0.956546	1.37298	1.02216
Ratio of Government Environmental Protection Investment to Total Investment	1.48357	1.55826	1.40529	1.26187	1.35286	1.37575	0.636908	1.27458	1.53923	1.35356	0.958727	0.457847	1.55451	1.01595	0.687075	1.13701	0	19.053		Ratio of Government Environmental Protection Investment to Total Investment	1.5792	1.57029	1.35763	1.66663	1.40046	1.48932	0.699998	1.32009	1.55527	1.47202	0.939317	0.509337	1.52803	1.00093	0.336495	0.515584	0	18.9406		Ratio of Government Environmental Protection Investment to Total Investment	1.37763	1.66673	1.37741	1.23914	1.5056	1.13715	0.516592	1.09316	1.66939
Weighting Results	sigma	sum	cj	wj																Weighting Results	sigma	sum	cj	wj																Weighting Results	sigma	sum	cj	wj
Population Urbanization Rate	0.325895	12.0661	3.93229	0.0561622																Population Urbanization Rate	0.323318	11.6728	3.77401	0.0556562																Population Urbanization Rate	0.304131	11.6941	3.55655	0.0522352
Population Density Distribution	0.305311	11.5773	3.53467	0.0504833																Population Density Distribution	0.276112	11.0066	3.03904	0.0448175																Population Density Distribution	0.275736	11.7324	3.23504	0.0475132
Percentage of Non-Agricultural Employment	0.325126	12.0634	3.92212	0.056017																Percentage of Non-Agricultural Employment	0.311026	11.6712	3.63004	0.0535329																Percentage of Non-Agricultural Employment	0.268652	12.6783	3.40604	0.0500246
Total Urban Population	0.285662	13.4912	3.85392	0.055043																Total Urban Population	0.285775	13.8142	3.94775	0.0582183																Total Urban Population	0.289506	14.0194	4.05871	0.0596105
Per Capita GDP	0.23335	13.1859	3.07694	0.0439458																Per Capita GDP	0.230943	13.3163	3.0753	0.0453521																Per Capita GDP	0.225186	13.3711	3.01098	0.0442224
Percentage of Output Value of the Tertiary Industry	0.290966	12.753	3.71069	0.0529973																Percentage of Output Value of the Tertiary Industry	0.283896	12.7229	3.612	0.0532669																Percentage of Output Value of the Tertiary Industry	0.244705	12.9912	3.179	0.0466901
Engel Coefficient	0.305517	17.447	5.33036	0.0761299																Engel Coefficient	0.248627	17.1975	4.27576	0.0630555																Engel Coefficient	0.257225	18.3598	4.7226	0.069361
Disposable Income of Urban Residents	0.279024	11.5102	3.21162	0.0458693																Disposable Income of Urban Residents	0.282096	11.4487	3.22963	0.0476281																Disposable Income of Urban Residents	0.28096	11.2989	3.17453	0.0466245
Night Light Data	0.286378	12.0789	3.45913	0.0494044																Night Light Data	0.296159	11.5863	3.43139	0.0506034																Night Light Data	0.296159	11.8564	3.51137	0.0515717
Per Capita Estimated Floor-space Proxy	0.266083	14.4108	3.83447	0.0547651																Per Capita Estimated Floor-space Proxy	0.274823	13.3696	3.67428	0.0541854																Per Capita Estimated Floor-space Proxy	0.271621	13.579	3.68836	0.0541711
Per Capita Green Park Area	0.266454	12.5928	3.35539	0.0479228																Per Capita Green Park Area	0.270622	12.4722	3.37525	0.0497755																Per Capita Green Park Area	0.280616	12.8993	3.61975	0.0531635
Per Capita Urban Road Area	0.271877	19.6077	5.33089	0.0761375																Per Capita Urban Road Area	0.272951	19.5655	5.34042	0.0787563																Per Capita Urban Road Area	0.25797	20.497	5.28762	0.0776595
Urban Economic Density	0.315219	11.5734	3.64814	0.0521039																Urban Economic Density	0.332501	11.1894	3.7205	0.0548671																Urban Economic Density	0.314131	11.819	3.71272	0.054529
NDVI	0.285315	16.3288	4.65886	0.0665393																NDVI	0.267178	17.9828	4.80461	0.0708546																NDVI	0.304108	15.5911	4.74137	0.0696368
Annual Average API	0.299159	20.1387	6.02469	0.0860465																Annual Average API	0.297139	19.759	5.87116	0.0865832																Annual Average API	0.296	20.458	6.05558	0.0889386
Energy Consumption per 10,000 RMB of GDP	0.247994	17.4202	4.32012	0.0617014																Energy Consumption per 10,000 RMB of GDP	0.234097	16.3229	3.82114	0.0563512																Energy Consumption per 10,000 RMB of GDP	0.237307	17.2294	4.08866	0.0600504
Ratio of Government Environmental Protection Investment to Total Investment	0.252577	19.053	4.81234	0.0687314																Ratio of Government Environmental Protection Investment to Total Investment	0.273864	18.9406	5.18714	0.0764959																Ratio of Government Environmental Protection Investment to Total Investment	0.265406	18.9834	5.03831	0.0739979
			70.0166																				67.8094																				68.0872
	2017	2018	2019	2020	2021	2022	weighting results		%
Population Urbanization Rate	0.0561622	0.0556562	0.0522352	0.0548627	0.0504736	0.0565419	0.0543219	0.0540152	0.0537418
Population Density Distribution	0.0504833	0.0448175	0.0475132	0.0485536	0.0444101	0.0459129	0.0469484	0.0463593	0.0466163
Percentage of Non-Agricultural Employment	0.056017	0.0535329	0.0500246	0.0490906	0.0470146	0.0503432	0.0510038	0.0501683	0.0496075
Total Urban Population	0.055043	0.0582183	0.0596105	0.0561095	0.118018	0.0574029	0.0674003	0.0694599	0.0713335
Per Capita GDP	0.0439458	0.0453521	0.0442224	0.0447476	0.0467293	0.0462845	0.0452136	0.0454249	0.0454371
Percentage of Output Value of the Tertiary Industry	0.0529973	0.0532669	0.0466901	0.0488843	0.0486262	0.0512429	0.0502846	0.0498325	0.0492601
Engel Coefficient	0.0761299	0.0630555	0.069361	0.0633056	0.0536693	0.0573189	0.0638067	0.0617528	0.0615357
Disposable Income of Urban Residents	0.0458693	0.0476281	0.0466245	0.04762	0.0457837	0.0482485	0.0469624	0.0471445	0.0470639
Night Light Data	0.0494044	0.0506034	0.0515717	0.0535022	0.0536827	0.0547918	0.0522594	0.0527352	0.0530905
Per Capita Estimated Floor-space Proxy	0.0547651	0.0541854	0.0541711	0.0586451	0.0700653	0.072135	0.0606612	0.0616438	0.0628869
Per Capita Green Park Area	0.0479228	0.0497755	0.0531635	0.0522688	0.05224	0.0587488	0.0523532	0.0530916	0.0536443
Per Capita Urban Road Area	0.0761375	0.0787563	0.0776595	0.0821797	0.0840791	0.0938772	0.0821149	0.0831111	0.0838369
Urban Economic Density	0.0521039	0.0548671	0.054529	0.0564709	0.0504527	0.0515782	0.0533336	0.0535386	0.0533172
NDVI	0.0665393	0.0708546	0.0696368	0.0662514	0.0611408	0.0669724	0.0668992	0.0669592	0.06631
Annual Average API	0.0860465	0.0865832	0.0889386	0.0944106	0.0708638	0.0821646	0.0848346	0.0846326	0.0843075
Energy Consumption per 10,000 RMB of GDP	0.0617014	0.0563512	0.0600504	0.0647165	0.0496724	0.0550086	0.0579167	0.057286	0.0574418
Ratio of Government Environmental Protection Investment to Total Investment	0.0687314	0.0764959	0.0739979	0.0583809	0.0530786	0.0514277	0.0636854	0.0628444	0.0605692
[truncated: 66 more columns]
